# Supplementary material for: Towards the Development of Standardized Bioassays for Corals: Acute Toxicity of the UV Filter Benzophenone-3 to Scleractinian Coral Larvae
Source: Toxics. 2022 May 10;10(5):244. doi: 10.3390/toxics10050244 (PMC9146638; doi:10.3390/toxics10050244)
Supplement: Supplementary file 1 [file toxics-10-00244-s001.zip]

Archive with 1 entries (1 files):
- toxics-1716983-supplementary.pdf
